# Supplementary material for: Guidance on the Conduct of Clinical Research within OECD Countries during the Early Stages of the COVID-19 Pandemic: A Systematic Review
Source: Pharmacy (Basel). 2023 Jan 12;11(1):15. doi: 10.3390/pharmacy11010015 (PMC9844363; doi:10.3390/pharmacy11010015)
Supplement: Supplementary file 1 [file pharmacy-11-00015-s001.zip]

Archive with 1 entries (1 files):
- pharmacy-2041641-supplementary.pdf
